# Supplementary material for: Clinical improvement in canine pulmonary hypertension with Perna canaliculus oil (PCSO-524) add-on therapy: Effects on exercise tolerance and cough
Source: PLoS One. 2025 Sep 29;20(9):e0333526. doi: 10.1371/journal.pone.0333526 (PMC12478914; doi:10.1371/journal.pone.0333526)
Supplement: S3 Table — (XLSX) [file pone.0333526.s003.xlsx]

## Sheet: Sheet1
S3 Table: Distribution of continuous variables of all 3 visits (visit 1 = day 0, visit 2 = day 35, and visit 3 = day 70) of the PCSO-524 group and the placebo group that have no significant difference among the groups. Results are shown as mean ± standard deviation for normally distributed variables and median with interquartile ranges for non-normally distributed.
Variables /visits	PCSO-524 (n=8)	Placebo (n=9)	P (between PCSO-524 and placebo)	P (repeated measured PCSO-524)	P (different between visits within subjects of the PCSO-524 group)			P (repeated measured placebo)	P (different between visits within subjects of the placebo group)
					1 vs 2	1 vs 3	2 vs 3		1 vs 2	1 vs 3	2 vs 3
Age (years)	12.1 ± 2.1	12.1 ± 3.9	0.97
Body weight (kg)				0.34	0.82	0.53	0.12	0.99	1	1	1
Visit 1	5.0 (3.7, 6.3)	5.0 (3.9, 6.8)	0.76
Visit 2	4.4 (3.9, 6.2)	5.3 (3.7, 6.8)	0.7
Visit 3	4.5 (3.6, 5.9)	5.4 (3.5, 7.0)	0.53
Body temperature (F)				0.3	0.29	0.99	0.36	0.59	0.89	0.84	0.57
Visit 1	100.7 ± 0.9	101.1 ± 0.6	0.32
Visit 2	101.2 ± 0.7	100.9 ± 0.8	0.55
Visit 3	100.8 ± 0.7	101.3 ± 0.9	0.18
HR-PE (bpm)				0.48	1	0.78	1	0.71	1	1	1
Visit 1	136 (123, 143)	140 (134, 140)	0.61
Visit 2	124 (120,140)	140 (124, 150)	0.18
Visit 3	120 (111,135)	140 (120, 175)	0.05
Respiratory rate (BrPM)				0.53	1	0.95	1	0.4	1	0.58	1
Visit 1	29 (24, 34)	25 (24, 47)	0.77
Visit 2	28 (25, 31)	25 (23, 33)	0.7
Visit 3	26 (24, 31)	28 (23, 31)	0.84
SBP (mmHg)				0.53	0.95	0.63	1	0.31	0.47	0.87	1
Visit 1	154 (142, 175)	147 (138, 194)	0.92
Visit 2	162 (130, 187)	157 (144, 216)	0.77
Visit 3	155 (143, 186)	150 (146, 163)	1
VVTI				0.22	0.96	0.85	0.9	0.05	0.16	0.05	0.81
Visit 1	8.37 ± 2.64	7.40 ± 1.25	0.34
Visit 2	8.11 ± 2.06	8.41 ± 1.67	0.74
Visit 3	7.68 ± 3.14	8.74 ± 1.28	0.36
HR-ECG (bpm)				0.2	0.31	0.62	0.41	0.25	0.35	0.99	0.28
Visit 1	140 ± 26	139 ± 29	0.93
Visit 2	129 ± 17	125 ± 33	0.75
Visit 3	135 ± 18	140 ± 23	0.59
LA/Ao				0.65	0.95	1	1	0.94	1	1	1
Visit 1	1.90 (1.55, 2.00)	2.01 (1.86, 2.98)	0.15
Visit 2	1.79 (1.47, 1.93)	2.31 (1.74, 2.94)	0.07
Visit 3	1.91 (1.37, 2.18)	2.07 (1.83, 2.96)	0.25
LVIDDN				0.22	0.24	0.43	0.91	0.43	0.85	0.73	0.41
Visit 1	1.66 ± 0.44	1.79 ± 0.35	0.49
Visit 2	1.76 ± 0.38	1.76 ± 0.32	0.99
Visit 3	1.78 ± 0.44	1.84 ± 0.34	0.77
LVIDSN				0.79	0.89	0.86	0.99	0.8	0.93	0.95	0.79
Visit 1	0.83 ± 0.32	0.82 ± 0.23	0.93
Visit 2	0.85 ± 0.23	0.79 ± 0.24	0.62
Visit 3	0.86 ± 0.30	0.83 ± 0.18	0.84
%FS				0.32	0.94	0.75	0.87	0.95	0.98	0.99	0.95
Visit 1	49.8 ± 10.6	53.1 ± 7.6	0.46
Visit 2	50.4 ± 7.4	53.6 ± 8.7	0.43
Visit 3	51.6 ± 11.7	52.7 ± 6.6	0.82
EPSS (mm)				0.53	1	1	0.78	0.95	1	1	1
Visit 1	1.90 (0.22, 2.98)	1.30 (0.35, 1.49)	0.18
Visit 2	1.00 (0.20, 3.48)	1.21 (0.50, 1.91)	1
Visit 3	1.64 (1.32, 2.41)	1.06 (0.80, 1.46)	0.05
E wave (m/s)				0.36	0.47	0.95	0.55	0.82	0.82	0.91	0.98
Visit 1	1.4 ± 0.4	1.5 ± 0.6	0.75
Visit 2	1.2 ± 0.2	1.4 ± 0.6	0.47
Visit 3	1.4 ± 0.5	1.4 ± 0.6	0.96
A wave (m/s)				0.28	0.26	0.92	0.59	0.06	0.71	0.05	0.21
Visit 1	0.8 ± 0.3	0.9 ± 0.2	0.72
Visit 2	1.0 ± 0.4	1.0 ± 0.3	0.76
Visit 3	0.9 ± 0.3	1.1 ± 0.3	0.16
E/A ratio				0.28	0.4	1	0.4	0.04	1	0.08	0.14
Visit 1	1.65 (1.06, 2.08)	1.45 (1.21, 2.14)	0.85
Visit 2	1.46 (0.76, 1.65)	1.45 (1.17, 1.74)	0.85
Visit 3	1.58 (1.05, 2.14)	1.23 (0.98, 1.53)	0.25
MR (mmHg)				0.11	0.97	0.96	0.9	0.19	0.17	0.51	0.72
Visit 1	115.1 ± 23.4	119.4 ± 41.9	0.8
Visit 2	114.4 ± 25.1	137.0 ± 34.1	0.14
Visit 3	116.2 ± 23.1	129.8 ± 28.4	0.3
Pulmonary edema score						0.75				1
Visit 1	8.0 (5.0, 9.0)	7.0 (5.0, 8.5)	0.75
Visit 3	7.0 (7.0, 9,0)	5.0 (7.0, 9.5)	0.79
VHS						0.31				0.67
Visit 1	11.4 (11.2, 12.3)	12.1 (11.2, 14.0)	0.31
Visit 3	11.4 (11.0, 12.6)	12.0 (11.45, 13.8)	0.34
Total protein (g/dL)				0.61	0.96	0.6	0.77	0.45	0.67	0.91	0.43
Visit 1	6.8 ± 0.7	7.3 ± 0.8	0.23
Visit 2	6.9 ± 1.0	6.7 ± 2.6	0.83
Visit 3	7.1 ± 0.6	7.5 ± 0.4	0.08
Albumin (g/dL)				0.46	1	0.64	1	0.97	1	1	1
Visit 1	3.0 (2.5, 3.4)	3.1 (2.8, 3.4)	0.77
Visit 2	3.2 (2.9, 3.3)	3.1 (2.8, 3.6)	0.7
Visit 3	3.2 (3.1, 3.4)	3.1 (2.9, 3.3)	0.36
ALP (iu/L)				0.87	1	1	1	0.57	0.72	1	1
Visit 1	118 (46, 242)	120 (62, 242)	0.56
Visit 2	106 (61, 206)	106 (61, 206)	0.35
Visit 3	123 (54, 210)	123 (54, 210)	0.29
ALT (iu/L)				0.53	0.95	0.63	1	0.74	1	1	1
Visit 1	78 (47, 116)	82 (42, 110)	0.85
Visit 2	64 (37, 90)	83 (54, 97)	0.32
Visit 3	52 (44, 138)	87 (32, 98)	0.63
BUN (mg/dL)				0.87	0.88	0.92	0.99	0.35	0.47	1	0.86
Visit 1	31 (18, 42)	27 (22, 46)	0.85
Visit 2	27 (18, 40)	28 (26, 34)	0.67
Visit 3	27 (21, 45)	31 (20, 46)	0.81
Creatinine (mg/dL)				0.12	0.14	0.24	1	0.68	1	1	1
Visit 1	1.0 (0.9, 1.6)	1.2 (0.9, 1.6)	0.77
Visit 2	0.9 (0.8, 1.5)	1.4 (1.1, 1.9)	0.18
Visit 3	1.0 (0.8, 1.2)	1.6 (1.0, 1.8)	0.16
RBC (1012/L)				0.25	0.78	0.87	0.98	0.7	0.98	0.7	0.8
Visit 1	6.4 ± 1.2	6.9 ± 1.1	0.42
Visit 2	6.3 ± 1.3	6.9 ± 1.2	0.32
Visit 3	6.3 ± 1.3	7.0 ± 1.2	0.25
PCV (%)				0.41	0.56	0.42	0.96	0.83	0.98	0.83	0.91
Visit 1	43.8 ± 7.5	47.1 ± 6.9	0.35
Visit 2	42.2 ± 9.0	47.4 ± 7.6	0.22
Visit 3	41.9 ± 8.4	48.0 ± 7.2	0.13
Hemoglobin (g/dl)				0.58	0.63	0.64	1	0.88	0.97	0.96	0.86
Visit 1	14.6 ± 2.3	16.1 ± 2.3	0.2
Visit 2	14.2 ± 2.8	16.0 ± 2.5	0.17
Visit 3	14.2 ± 2.7	16.2 ± 2.6	0.14
MCV (fL)				0.24	0.58	0.22	0.74	0.59	0.99	0.61	0.7
Visit 1	68.4 ± 2.7	68.7 ± 3.4	0.85
Visit 2	67.5 ± 3.2	69.0 ± 3.7	0.4
Visit 3	66.8 ± 4.5	70.6 ± 7.2	0.23
MCH (pg)				0.84	0.91	0.84	0.98	0.37	0.81	0.34	0.68
Visit 1	22.9 ± 1.1	23.5 ± 1.3	0.32
Visit 2	22.8 ± 1.2	23.4 ± 1.5	0.38
Visit 3	22.7 ± 1.6	23.1 ± 1.3	0.55
MCHC (g/dL)				0.06	0.46	0.05	0.36	0.49	0.58	0.52	0.99
Visit 1	33.5 ± 0.8	34.4 ± 2.0	0.25
Visit 2	33.7 ± 0.9	33.8 ± 0.7	0.79
Visit 3	34.0 ± 0.7	33.8 ± 1.1	0.66
Platelet (109/L)				0.82	0.93	0.97	0.81	0.52	0.5	0.92	0.73
Visit 1	463.1 ± 162.7	368.7 ± 114.2	0.18
Visit 2	452.0 ± 236.4	341.9 ± 136.6	0.25
Visit 3	470.5 ± 174.2	359.7 ± 125.2	0.15
WBC (106/L)				0.68	0.67	0.84	0.95	0.83	0.88	0.83	0.99
Visit 1	14,109 ± 5,634	11,504 ± 4,658	0.31
Visit 2	12,711 ± 4,962	12,526 ± 5,599	0.94
Visit 3	13,190 ± 5,749	12,739 ± 8,158	0.9
Neutrophils (106/L)				0.62	0.59	0.92	0.83	0.87	0.96	0.86	0.96
Visit 1	11,278 ± 4,608	8,695 ± 3,996	0.23
Visit 2	9,943 ± 4,818	9,172 ± 4,186	0.73
Visit 3	10,737 ± 5,211	9,676 ± 6,881	0.73
Lymphocytes (106/L)				0.72	0.99	0.72	0.8	0.09	0.07	0.47	0.48
Visit 1	1,898 ± 928	1,876 ± 526	0.95
Visit 2	1,851 ± 804	2,688 ± 1,450	0.17
Visit 3	1,618 ± 411	2,285 ± 1,058	0.12
Eosinophils (106/L)				0.7	0.67	0.94	0.87	0.21	0.18	0.52	0.75
Visit 1	406 ± 315	375 ± 307	0.84
Visit 2	323 ± 303	172 ± 132	0.2
Visit 3	372 ± 173	253 ± 254	0.28
Monocytes (106/L)				0.83	0.95	0.95	0.82	0.97	0.98	0.97	1
Visit 1	527 ± 471	526 ± 374	0.99
Visit 2	594 ± 385	493 ± 398	0.6
Visit 3	463 ± 256	488 ± 400	0.88
Comparisons of each visit between the PCSO-524 group and the placebo group were tested by independent T-test for normally distributed variables and Mann-Whitney U test for non-normally distributed variables. Comparisons between visits within subjects each group were tested by repeated measured general linear model with pairwise Dunn’s test for normally distributed variables or Friedman with pairw…
HR-PE: heart rate measured from physical examination; SBP: systolic blood pressure; bpm: beats per minute; BPM: breaths per minute; VVTI: vasovagal tonus index; HR-ECG: heart rate measured from electrocardiography; LA/Ao: left atrial to aortic ratio; LVIDDN: normalized left ventricular internal diameter in diastole; LVIDSN: normalized left ventricular internal diameter in systole; %FS: % fraction…
